# Supplementary material for: Normalization of short-chain fatty acid concentration by bacterial count of stool samples improves discrimination between eubiotic and dysbiotic gut microbiota caused by Clostridioides difficile infection-
Source: Gut Microbes. 2024 Oct 12;16(1):2415488. doi: 10.1080/19490976.2024.2415488 (PMC11485779; doi:10.1080/19490976.2024.2415488)
Supplement: Supplemental Material [file KGMI_A_2415488_SM9640.zip]

Archive with 1 entries (1 files):
- Revised_supplementary_material_clean.docx
